# Supplementary material for: Copy number variant analysis for syndromic congenital heart disease in the Chinese population
Source: Hum Genomics. 2022 Oct 31;16:51. doi: 10.1186/s40246-022-00426-8 (PMC9623925; doi:10.1186/s40246-022-00426-8)
Supplement: Supplementary file 1 — Additional file 1. Table S1. Summary of tools for candidate gene prioritization, including VarElect, OVA, AMELIE, and ToppGene. [file 40246_2022_426_MOESM1_ESM.xlsx]

## Sheet: Table S1
Table S1 Summary of tools for candidate gene prioritization
Categories	Name	Website	Data source	Input	Screening strategy	References
Phenotype-driven gene prioritization	VarElect [24]	https://ve.genecards.org/#input	next-generation sequencing experiments and information within GeneCards, MalaCards, LifeMap Discovery, and PathCards	Genes within susceptible CNVs and matched phenotype of congenital heart defects	Directly related genes to congenital heart defects	Stelzer G, Plaschkes I, Oz-Levi D, Alkelai A, Olender T, Zimmerman S, et al. VarElect: the phenotype-based variation prioritizer of the GeneCards Suite. BMC genomics. 2016;17 Suppl 2(Suppl 2):444.
	OVA [25]	http://dna2.leeds.ac.uk:8080/OVA/index.jsp	Data from Gene Ontology, the	Genes within susceptible CNVs and phenotype terms including HP:0001627, HP:0001654, HP:0001671, HP:0005120, HP:0001710, HP:0001711, HP:0004307, HP:0011723, HP:0001629, HP:0006695, HP:0001631, HP:0011535, HP:0001682, HP:0001651, HP:0011549	Top 200 in the rank list	Antanaviciute A, Watson CM, Harrison SM, Lascelles C, Crinnion L, Markham AF, et al. OVA: integrating molecular and physical phenotype data from multiple biomedical domain ontologies with variant filtering for enhanced variant prioritization. Bioinformatics (Oxford, England). 2015;31(23):3822-9.
			Human Phenotype Ontology,
			Uberon, UberPheno, Disease Ontology and the Pathway Ontology together with experimental interaction data from mentha
	AMELIE [26]	https://AMELIE.stanford.edu	Literature knowledgebase from PubMed	Genes within susceptible CNVs and phenotype terms including HP:0001627, HP:0001654, HP:0001671, HP:0005120, HP:0001710, HP:0001711, HP:0004307, HP:0011723, HP:0001629, HP:0006695, HP:0001631, HP:0011535, HP:0001682, HP:0001651, HP:0011549	Phenotypic match score over 10	Birgmeier J, Haeussler M, Deisseroth CA, Steinberg EH, Jagadeesh KA, Ratner AJ, et al. AMELIE speeds Mendelian diagnosis by matching patient phenotype and genotype to primary literature. Science translational medicine. 2020;12(544).
Candidate genes ranking	ToppGene [27]	https://toppgene.cchmc.org/	Functional similarity and protein-protein interaction network	A list of test Genes within susceptible CNVs and a list of training genes from Phenopedia, Disgenet, and RDDC	ToppGene: overall p value < 0.05	Chen J, Bardes EE, Aronow BJ, Jegga AG. ToppGene Suite for gene list enrichment analysis and candidate gene prioritization. Nucleic acids research. 2009;37(Web Server issue):W305-11.
					ToppNet: interactant count ≥ 20
HP:0001627, Abnormal heart morphology; HP:0001654, Abnormal heart valve morphology; HP:0001671, Abnormal cardiac septum morphology; HP:0005120, Abnormal cardiac atrium morphology; HP:0001710, Conotruncal defect; HP:0001711, Abnormal left ventricle morphology; HP:0004307, Abnormal anatomic location of the heart; HP:0011723, Congenital malformation of the right heart; HP:0001629, Ventricular septal…
