# Supplementary material for: Copy number variant analysis for syndromic congenital heart disease in the Chinese population
Source: Hum Genomics. 2022 Oct 31;16:51. doi: 10.1186/s40246-022-00426-8 (PMC9623925; doi:10.1186/s40246-022-00426-8)
Supplement: Supplementary file 2 — Additional file 2. Table S2. Training gene set generated from RDDC, Phenopedia, and DisGeNET. [file 40246_2022_426_MOESM2_ESM.xlsx]

## Sheet: Table S2
Table S2 Training gene set
Original Sources	Selection method	No. of genes	Genes	Citations
RDDC	Download from RDDC using term "Heart Disease" (MeSH D006330/D006331)	441	TBX5, MYH6, GATA4, PTPN11, JAG1, GATA6, ABL1, NODAL, MAPK1, BBS12, CDK8, ABCB6, BRF1, MIR21, MIR320A, HOTAIR, MHRT, MT-LIPCAR, PPP1R1B, BACE1-AS, NRON, H19, FAM230H, MIR214, HYLS1, CHD7, MIR23A, MIR195, NPPB, MIR494, RYR2, MIR196A2, NPPA, NOTCH1, ACE, ZIC3, TNNI3, SCN5A, MYH7, BMPR2, KCNH2, PDE5A, NOS3, MKKS, EDN1, LPL, MEFV, PIK3CA, GNAQ, TEK, PTEN, MIR210, GDF1, CERS1, SMG9, LMNA, TNNT2, DYNC2H…	/
Phenopedia	Download from Phenopedia using term "congenital heart defects"	601	COMT, TBX1, GNB1L, PRODH, PSAP, SRR, SLC6A20, FGF1, FGFR1, ZDHHC8, PIK3C2G, PI4KA, CLDN5, HIRA, ZNF74, LSL, ARHGEF10, DGCR2, CTD, JAG1, NOTCH2, GGTLC1, SLC25A13, NKX2-5, KCNH2, KCNJ2, SCN5A, ADRB1, ADRB2, ACE, AGT, AGTR1, EDN1, GNB3, NOS3, NOTCH1, TBX5, GRK4, MMP1, MTHFR, F2, F5, FBN1, GATA4, AGTR2, CYP11B2, GATA5, PKP2, DSG2, DSP, DSC2, JUP, PLN, RYR2, TGFB3, COL9A1, TAZ, MIF, TCP1, TNF, CITED2,…	Yu W, Clyne M, Khoury MJ, Gwinn M. Phenopedia and Genopedia: disease-centered and gene-centered views of the evolving knowledge of human genetic associations. Bioinformatics (Oxford, England). 2010;26(1):145-6.
DisGeNET	Download from DisGeNET using term "Congenital Heart Defects", "Congenital heart disease", "Congenital anomaly of cardiovascular system (disorder)", "Abnormality of cardiovascular system morphology", "Abnormal cardiac ventricle morphology", and "Abnormal heart valve morphology"	756	JAG1, GDF1, ZEB2, MTHFR, MAML3, TBX1, ABCB1, VEGFA, RCAN1, AHR, MYH6, HAND2, ABL1, AFF4, HIF1A, NPPB, POU5F1, STRA6, TGFB2, IRX5, STAG2, ECE1, EDN1, EDNRA, EYA1, BRD4, FOLR1, NIPBL, GATA4, GNA11, GNAQ, GP1BB, HOXA1, HOXA3, MEIS2, PITX2, SLC29A3, THAS, UFD1, TRRAP, TRAF7, CAV3, CBFB, KLF4, TMEM94, NKX2-5, DNMT1, DNMT3A, DNMT3B, RXRA, SAP130, RAI1, FGFR2, SMARCA4, SOX9, TCOF1, ARID1A, STX18-AS1, EB…	Piñero J, Ramírez-Anguita JM, Saüch-Pitarch J, Ronzano F, Centeno E, Sanz F, et al. The DisGeNET knowledge platform for disease genomics: 2019 update. Nucleic acids research. 2020;48(D1):D845-d55.
