# Supplementary material for: Copy number variant analysis for syndromic congenital heart disease in the Chinese population
Source: Hum Genomics. 2022 Oct 31;16:51. doi: 10.1186/s40246-022-00426-8 (PMC9623925; doi:10.1186/s40246-022-00426-8)
Supplement: Supplementary file 4 — Additional file 4. Table S3. The remaining 85 patients with syndromic CHD. [file 40246_2022_426_MOESM4_ESM.xlsx]

## Sheet: Table S3
Table S3 The remaining 85 patients with syndromic CHD
No.	Sex	Age	CNVs: Region and size	Range	X-CNV MVP Score	Decipher	OMIM	Gross chromosomal aberrations	Appear more than four times in DGV, overlapping more than 50%	Aneuploidy	CHD	Extra-cardiac malformations
1	M	4m									TOF, ASD, PLSVC	butterfly vertebra deformity, cholestasis, suspected Alagille syndrome
2	M	4m									multiple VSD	mental retardation
3	F	1y8m	trisomy 19 del 2p16.3 (0.03 Mb) del 16q24.2 (0.24 Mb)	/ chr2:50208808-50238480 chr16:87645261-87894132	/ Benign: 0.123 Likely benign: 0.154	/ NM Uncertain	/ likely pathogenic NM			Y	VSD, mitral valve malformation with severe regurgitation	abnormal facial features
4	F	5y9m									ASD	symphysodactylia, absence of hand and finger(s)
6	F	5m									TOF, RAA	holoprosencephaly
7	M	5m									VSD	multiple deformities of the ribs and the thoracic spine, malformations of bronchus
8	M	6m									solated right pulmonary artery, multiple VSD, PLSVC	anal atresia
9	M	6y4m	del 13q21.1 (1.6 Mb)	chr13:55682158-57302479	Benign: 0.123	Uncertain	NM		N	N	partial AVSD	nutcracker syndrome
10	M	2y									VSD	mental retardation
13	M	3m	del 2q23.1 (0.04 Mb)	chr2:148762385-148806710	Benign: 0.123	NM	NM		N	N	PAPVC	Scimitar syndrome
14	M	5m									VSD, ASD	annular pancreas, malrotation of the intestine, cholestasis, finger deformity, indirect hernia
15	M	6m									VSD	ptosis
16	M	5m									PAS	multiple bronchial malformations
18	F	1y									VSD, PVS, ASD	cleft palate
19	M	1y6m									AVSD, ASD	mental retardation
20	F	3m									VSD, ASD	cleft soft palate
21	M	8m									PAS	bronchial stenosis
22	M	7m									partial AVSD	congenital urethral valvular stenosis
23	M	9m									VSD, PVS, SRVOT, PLSVC	dysplasia of left thumb, asymmetric crying facies
24	M	9m									VSD	mental retardation, ear deformity
25	M	6y5m									PVS, severe TR	nanism
26	M	9d									CoA, ASD, VSD	anal atresia
27	M	7m									SV, PA, complete AVSD, ASD	heterotaxy
28	M	2m	del 16p13.11 (1.2 Mb)	chr16:15049829-16287900	Pathogenic: 0.840	Pathogenic	Pathogenic		Y	N	CoA, VSD	mental retardation, cerebral dysplasia
29	F	2y2m	del 22q11.21 (0.7 Mb)	chr22:21079171-21798756	Pathogenic: 0.840	NM	Pathogenic		Y	N	VSD	anal atresia
30	M	1y4m									VSD	hypospadias, mandibular deformity, cryptorchidism
31	M	1y7m									complete AVSD, PLSVC	epilepsy, cerebral dysplasia, cerebral palsy
35	F	1y	dup 11p11.2 (0.3 Mb)	chr11:48043098-48388756	Likely benign: 0.141	NM	NM		Y	N	VSD	cerebral dysplasia
36	F	2y									partial AVSD	developmental disorders, mild brain atrophy
37	M	2y8m									MS	favism, hydrocele, nephrotic syndrome
39	F	2m									CoA, ASD	CHARGE syndrome, asymmetric crying facies, symphysodactylia, skin neoplasms, congenital bronchial stenosis
40	F	2m									PA, ASD	cleft lip, cleft palate, cerebral dysplasia
41	M	11m	dup 3q26.1-q29 (34.8 Mb)	chr3:162157520-197771083	Pathogenic: 0.862	Pathogenic	Pathogenic	Y	N	N	VSD	cleft palate, hydrocele, cryptorchidism, lumbar scoliosis
42	M	2y8m									PAPVC, ASD	pigeon chest
45	M	4m									VSD	cleft lip, cleft palate
46	M	5y7m	dup 8p11.1 (0.6 Mb)	chr8:43130830-43729309	Benign: 0.123	Likely benign	NM		Y	N	ASD	cryptorchidism, hypospadias, language development disorder
47	F	2d									ASD	Cantrell's pentalogy: absence of pericardium, absence of diaphragm, cleft sternum, umbilical hernia and abdominal white line hernia
48	F	5m									cor triatrium, ASD, crossed pulmonary artery	mental retardation
49	M	6m									ASD	cleft lip, cleft palate
50	F	9y7m	del 15q11.2 (0.3 Mb)	chr15:22822019-23085219	Pathogenic: 0.840	Pathogenic	NM		Y	N	PA, VSD	rectovaginal fistula
51	M	9y2m	trisomy 21							Y	complete AVSD, PS, PVS, PLSVC	abnormal facial features
52	M	4y10m									VSD, subaortic crest-like protrusion	kidney dysplasia, ureteral opening shift, urethral valvular stenosis, vesicoureteral reflux
54	F	3m									DORV	esophageal atresia
55	M	7m									VSD, abnormal right ventricular muscle bundle with obstruction	hypospadia
56	M	5m	dup Xp11.3-p11.23 (0.6 Mb)	chrX:45922895-46523482	Likely benign: 0.154	Likely pathogenic	NM		Y	N	complete AVSD	indirect hernia, hydrocele, hyperdactylia
57	F	1y3m									VSD,PLSVC	lumbar deformity
58	F	5m									VSD, ASD	11β-hydroxylase deficiency
59	M	6y									partial AVSD	cerebellar hemangioma, hydrocephalus
61	M	6m									ASD	epilepsy, hypothyroidism, esophageal stenosis, lung dysplasia
62	F	3m									VSD, ASD	multiple bronchiarctia
63	F	5m									complete AVSD	epilepsy, mental retardation
64	M	5m	dup Xp22.31 (0.2 Mb)	chrX:7710570-7936969	Likely benign: 0.154	Uncertain	NM		Y	N	VSD, ASD, abnormal right ventricular muscle bundle	hypospadias, hypothyroidism
65	F	1y2m									ASD, VSD	thumb deformity
67	M	2y3m									ASD, PLSVC	hyperdactylia, hypothyroidism
68	F	5m									VSD, ASD	hyperdactylia
69	M	10m									VSD	hemangioma, omphalocele, umbilical movement, suspected fibromatosis
70	M	3m									PA	indirect hernia
71	M	9d	dup Xp22.33 or Yp11.32 (0.7 Mb)	chrX:1209075-1918572 or chrY:1159075-1868572	Likely benign: 0.154	Uncertain	NM		N	N	CoA, ASD, VSD	anal atresia
72	F	2m	dup 9p24.3 (0.2 Mb)	chr9:1032231-1248332	Likely benign: 0.141	NM	NM		Y	N	CoA, ASD	tracheoesophageal fistula
73	M	24d									CoA, VSD, ASD	hydrocele
74	F	4m	dup 2q31.2-q35 (37.2Mb) dup 3p26.3-p26.1 (3.6Mb) dup 3p26.1-p25.3 (5.6Mb) dup 3q28-q29 (6.4Mb) dup 4p16.1-p15.32 (6.5Mb) dup 4p15.1-p14 (5.6Mb) dup 4q26-q31.3 (36.7Mb) dup 5p15.1-p14.1 (11.0Mb) dup 6q16.3-q21 (3.8Mb) dup 8q21.13-q23.1 (26.2Mb) dup 8q23.2-q23.3 (4.7Mb) dup 10q22.3-q25.2 (32.7Mb) dup 11p14.3-p11.2 (21.8Mb) dup 11q12.1-q13.5 (20.1Mb) dup 13q33.3-q34 (1.7Mb) dup 17q22-q24.1 (7.9Mb) d…	chr2:178525020-216638289 chr3:306714-4003316 chr3:4461698-10180719 chr3:187909138-194487979 chr4:10641565-17275756 chr4:33012314-38780781 chr4:114875764-152476372 chr5:16295283-27582357 chr6:102053814-105980111 chr8:80597708-107387607 chr8:110545900-115354712 chr10:79196066-112642445 chr11:25950494-48266796 chr11:55763943-76369769 chr13:108731148-110488973 chr17:56006833-64053732 chr18:70421051-7…	Pathogenic: 0.862 Pathogenic: 0.862 Pathogenic: 0.862 Pathogenic: 0.862 Uncertain: 0.282 Likely benign: 0.141 Pathogenic: 0.862 Pathogenic: 0.862 Likely benign: 0.141 Pathogenic: 0.862 Pathogenic: 0.862 Pathogenic: 0.862 Pathogenic: 0.862 Pathogenic: 0.862 Pathogenic: 0.862 Pathogenic: 0.862 Uncertain: 0.282 Uncertain: 0.282	Pathogenic NM Likely pathogenic Likely pathogenic NM NM Pathogenic Pathogenic Pathogenic Pathogenic Likely pathogenic Pathogenic Likely pathogenic Pathogenic NM Pathogenic Uncertain Pathogenic	Pathogenic NM NM Pathogenic NM Pathogenic Pathogenic Pathogenic NM Pathogenic NM Pathogenic Pathogenic Pathogenic NM Pathogenic Pathogenic Pathogenic	Y	N	N	complete AVSD, single atrium	hyperdactylia
78	M	3y6m									VSD	megaloureter, vesicoureteral reflux
79	M	5m									VSD	favism, indirect hernia, hypospadia
80	F	1y									VSD, ASD	pulmonary sequestration, diaphragmatic eventeration
81	M	1y									VSD, ASD	hypertrophic pyloric
82	M	3m									VSD,PLSVC	metabolic bone disease, hydrocele, indirect hernia, annular pancreas
83	M	6y6m									supramitral stenosing ring, ventricular septal tumor	hypospadia, concealed penis
84	M	5y									ASD	stenosis tenosynovitis
85	F	8m									ASD	mental retardation
86	M	9m									VSD	hydronephrosis
87	M	2y2m									TOF	progressive muscular dystrophy
88	M	25d									APW, VSD, ASD, abnormal origin of right pulmonary artery	hypospadia
89	M	7m									VSD, DCRV	cleft palate, mental retardation, hydronephrosis
90	F	1y9m	dup 22q11.1-q11.21 (1.1 Mb)	chr22:16888899-18027595	Likely benign: 0.141	Pathogenic	NM		Y	N	VSD, moderate mitral regurgitation	hyperdactylia
91	M	3m									DORV, VSD, PVS	congenital ptosis
92	M	10m	dup 2p22.3 (1.0 Mb)	chr2:34002379-35076738	Benign: 0.123	Likely benign	NM		N	N	TOF, RAA	epilepsy, mental retardation
93	F	1y5m									DORV	ear deformity
94	F	1y4m									TOF, RAA	rib deformity, hip dysplasia
95	M	6y9m	dup 2p25.3-p11.2 (85.0Mb) dup 2q11.1-q37.3 (143.8Mb) dup 20q11.21-q13.12 (12.8Mb)	chr2:50813-87053152 chr2:95550957-242773583 chr20:29510306-42630466	Pathogenic: 0.862 Pathogenic: 0.862 Pathogenic: 0.862	Pathogenic Pathogenic Pathogenic	Pathogenic Pathogenic Pathogenic	Y	N	N	severe TR, subvalvular aortic stenosis	nanism
97	M	9m									VSD	hypospadia
98	F	8m									ASD, APVC	hyperdactylia, growth retardation
100	F	4y7m									ASD	hyperdactylia
101	F	3y2m									VSD	congenital funnel chest
105	M	3y									VSD	mental retardation
106	M	2y									COA, ASD	mental retardation
Abbreviations: F, female; M, male; Y, yes; N, no; NM, not mentioned; del, deletion; dup, duplication; TOF: tetralogy of Fallot; ASD: atrial septal defect; PLSVC: persistent left superior vena cava; VSD: ventricular septal defect; RAA: right aortic arch; AVSD: atrioventricular septal defect; PS: pulmonary artery stenosis; PVS: pulmonary valve stenosis; CoA: coarctation of the aorta; DORV: double o…
