# Supplementary material for: Copy number variant analysis for syndromic congenital heart disease in the Chinese population
Source: Hum Genomics. 2022 Oct 31;16:51. doi: 10.1186/s40246-022-00426-8 (PMC9623925; doi:10.1186/s40246-022-00426-8)
Supplement: Supplementary file 6 — Additional file 6. Table S4. CNVs in studies of syndromic CHD from different countries or ethnicities. [file 40246_2022_426_MOESM6_ESM.xlsx]

## Sheet: Table S4
Table S4 CNVs in studies of syndromic CHD from different countries or ethnicities
Article No.	Country or ethnicity	Patient No.	CNVs	Chromosome	Ranging size (Mb)	Ranging size per individual (Mb)
1	Belgium	1	dup 4q34 del 4q34.3-q35.1	4 4	0.35 12.90	13.25
1	Belgium	2	del 5q23q23	5	13.97–14.40	14.185
1	Belgium	3	del 5q35.1-q35.1	5	1.77–4.00	2.885
1	Belgium	4	del 5q35.3-qter	5	5.00–5.72	5.36
1	Belgium	5	del 9q34.3 dup 20q13.33	9 20	3.20–4.86 5.66–5.78	9.75
1	Belgium	6	del 13q21.31 del 13q31 dup 13q32q33	13 13 13	0.15–2.06 9.08–11.47 14.03-16.22	26.505
1	Belgium	7	del 14q22.1-q23.1	14	6.7	6.7
1	Belgium	8	dup 19p13.12-p13.11	19	3.86	3.86
1	Belgium	9	dup 22q11.2-q11.2	22	2.85	2.85
1	Belgium	10	del 22q12.2-q12.2	22	1.08	1.08
3	Belgium	1	del 1p36.33	1	4.61-5.87	5.24
3	Belgium	2	del 1p36.33-p36.32	1	3.51-3.52	3.515
3	Belgium	3	dup 1q21.1	1	0.91-4.27	2.59
3	Belgium	4	del 4q34.3-qter dup 18q12.1 ish der(4)t(4;18)	4 18	8.76-9.1 43.62-45.09	53.285
3	Belgium	5	dup 5p13.2-p12	5	6.62-10.06	8.34
3	Belgium	6	del 5q14.3	5	2.43-3.06	2.745
3	Belgium	7	del 6q24.2-q25.1	6	6.62	6.62
3	Belgium	8	del 8p23.1	8	3.31-6.10	4.705
3	Belgium	9	dup 8q24.3 del 14q32.32 ish der(14)t(8;14)	8 14	0.69-1.75 3.96-5.32	5.86
3	Belgium	10	del 9q34.3	9	0.604-1.85	1.227
3	Belgium	11	del 10q25.2	10	6.7-8.35	7.525
3	Belgium	12	dup 16p13.3	16	0.345-0.480	0.4125
3	Belgium	13	del 17p11.2	17	3.70-6.89	5.295
3	Belgium	14	del 17p13.3 dup 17p13.2-p13.1	17 17	1.88-2.31 1.67-3.12	4.49
3	Belgium	15	dup 22q11	22	1.9	1.9
3	Belgium	16	dup Xq21.1	X	0.22-0.28 0.274-0.368	0.571
4	Caucasian	425	del 10p12.1-11.21	10	6.84415	6.84415
4	Caucasian	472	del 22q11.21	22	1.86483	1.86483
4	Caucasian	723	del 15q26.1	15	4.11454	4.11454
4	Caucasian	2179	dup 18p11.32	18	0.604339	0.604339
4	Caucasian	2236	dup 5q21.1-21.2	5	2.50167	2.50167
4	Caucasian	2560	del 9p23	9	0.422804	0.422804
4	Caucasian	714	dup 3q28	3	0.468151	0.468151
4	Caucasian	2561	dup 20p12.3	20	0.237655	0.237655
4	Caucasian	BG-212	del 5q32-34	5	9.15089	9.15089
4	Caucasian	BG-420	del 15q22.2-22.31	15	2.44964	2.44964
4	Caucasian	1624-197	del 9p21.2-21.3	9	0.334754	0.334754
4	Caucasian	1624-462	del 12p11.22-23	12	0.281517	0.281517
6	Greece	1	del 1p36.33 del 3q27.1 del 4q21.22-q22.1 del 16p13.3	1 3 4 16	0.717 0.423 5.6 2.97	9.71
6	Greece	2	dup 1q41 del Xp11.3 del Xq21.31	1 X X	0.37 0.042 0.118	0.53
6	Greece	3	del 16p13.13	16	0.304	0.304
6	Greece	4	del 11q23.3-q25	11	14.7	14.7
6	Greece	5	del 22q13.31- q13.33	22	5.8	5.8
6	Greece	6	del 2q37.3 del 10p13	2 10	0.162 1.03	1.192
6	Greece	7	del 7q11.21	7	0.413	0.413
6	Greece	8	del 2q35 del 7q21.11 del 8p22 del 15q22.31 del 20q13.2 del 22q11.23 del Xp22.12	2 7 8 15 20 22 X	0.145 0.021 0.74 0.77 0.031 0.25 0.053	2.01
6	Greece	9	del 1p36.33 del 4p16.3 del 8q11.21 del 20q13.3 del 22q11.21-q11.22	1 4 8 20 22	0.084 0.037 0.04 0.098 1.164	1.423
6	Greece	10	del 1p36.33-p36.32 dup 21q2-q21.3	1 21	2.778 0.58	3.358
6	Greece	11	del 1p34.2 dup 3p25.2 del 3q27.2 del 15q22.2 dup Xp22.32 dup Xq12	1 3 3 15 X X	0.016 0.061 0.008 0.014 0.1 0.026	0.225
6	Greece	12	dup 9p24.3-p22.1 del 13q33.1-q34	9 13	19.09 13.6	32.69
6	Greece	13	del 22q11.21	22	2.5	2.5
6	Greece	14	del 2q13 dup 15q11.2-q13.1	2 15	0.118 7.47	7.588
6	Greece	15	dup 20p12.2 dup 21q21.3	20 21	0.219 0.095	0.314
6	Greece	16	del 22q11.21	22	2.793	2.793
6	Greece	17	dup 3q13.32 del 10q 26.3 dup 16p12.1	3 10 16	0.074 0.043 0.023	0.14
6	Greece	18	del 16p11.2	16	0.53	0.53
6	Greece	19	del Xp21.3	X	0.028	0.028
6	Greece	20	del 7q11.23	7	1.9	1.9
6	Greece	21	dup 18p11.32-p11.21 dup 18q21.32 del 18q21.32-q23	18 18 18	14.72 0.768 19.76	35.248
6	Greece	22	del 22q11.21-11.23	22	1.86	1.86
6	Greece	23	del 2p25.3 del 9q34.3 dup 12p11.1 del 15q15.1 del 16p13.3 del 22q13.32 dup 16p13.3	2 9 12 15 16 22 16	1.1 0.798 0.615 0.099 0.436 0.074 0.028	3.15
6	Greece	24	del 3p11.1 del 4p16.3 del 8p21.3 del 10q26.11-q26.3 del Xp21.3 dup Xq27.1 del Xq28	3 4 8 10 X X X	0.088 0.112 0.064 14.55 0.156 0.068 1.98	17.018
6	Greece	25	del 5p13.33 del 5p14.3-p14.2 del 7p22.1 del 9p13.1	5 5 7 9	0.139 0.84 1.7 0.75	3.429
6	Greece	26	del 16p13.2	16	0.093	0.093
6	Greece	27	del 6p24.1-p22.3	6	6.64	6.64
6	Greece	28	del 3p13 del 9q34.3 dup 18q23	3 9 18	0.083 3.12 0.834	4.037
6	Greece	29	del 5q35.3 dup 17q25.1-q25.3 del Xp21.1	5 17 X	2.32 10.14 0.034	12.494
6	Greece	30	dup 2q35 dup 6q22.31	2 6	0.134 0.958	1.092
6	Greece	31	dup 17q21.31	17	/	/
6	Greece	32	del 1p31.2-p22.3	1	18.44	18.44
6	Greece	33	del 3p14.1 del 7p22.3 del 7q34 del 9q34.3 del 11p15.5 del 17q25.3 del 19p13.3	3 7 7 9 11 17 19	0.65 0.68 0.9 0.78 0.98 0.53 0.75	5.27
6	Greece	34	del 8q24.3 del 9q34.2-q34.3 del 10q26.3	8 9 10	4.26 5.41 1.72	11.39
6	Greece	35	del 10q21.3 del Xq21.1	10 X	0.108 1.83	1.938
6	Greece	36	del 10q21.3	10	0.041	0.041
6	Greece	37	dup 10p12.33 del 21q22.3 del 22q12.3	10 21 22	1.022 0.49 0.81	3.322
8	Brazil	8	del 16p11.2	16	0.582334	0.582334
8	Brazil	26	del 17q12	17	1.72255	1.72255
8	Brazil	29	del 5p15.1-p15.33	5	16.5923	16.5923
8	Brazil	40	dup 3q26.2	3	1.89122	1.89122
8	Brazil	71	del 10q22.3-q23.2	10	7.4452	7.4452
8	Brazil	72	dup 2p24.3-p25.3 del 4q35.1-q35.2 del 16p12.2	2 4 16	14.151 4.285 0.357	18.793
8	Brazil	77	del 8p23.1	8	3.6644	3.6644
8	Brazil	78	del 22q13.33	22	1.04657	1.04657
9	Brazil	G2.1	del 22q11.2	22	/	/
9	Brazil	G3.1	del 22q11.2	22	/	/
9	Brazil	G4.1	del 22q11.2	22	/	/
9	Brazil	G5.1	del 22q11.2	22	/	/
9	Brazil	G6.1	del 7q11.23	7	/	/
9	Brazil	G7.1	del 7q11.23	7	/	/
9	Brazil	G8.1	del 4p16.3	4	/	/
9	Brazil	G9.1	dup 18q dup 18p	18 18	/	/
9	Brazil	G10.1	del 14q32.33	14	/	/
9	Brazil	G11.1	dup 17q25.3	17	/	/
9	Brazil	G12.1	del 18q23 dup 4p16	18 4	/	/
9	Brazil	G14. 1	del 22q11.22 dup 15q11.2	22 15	/	/
11	Hungary	1	del 5p15.33p13.2	5	/	/
11	Hungary	2	del 6q21q23.2	6	/	/
11	Hungary	3	del 4q34.3q35.2 dup 6q25.1q27	4 6	/	/
11	Hungary	4	dup 8p23.1	8	/	/
11	Hungary	5	dup 8p23.1	8	/	/
11	Hungary	6	del 22q11.21	22	/	/
11	Hungary	7	del 22q11.21	22	/	/
12	China	5	dup 8q24.21-q24.3 del 13q33.1-q34	8 13	17.7 11.9	29.6
12	China	11	del 1p36.33	1	1.3	1.3
12	China	12	del 2p16.3	2	0.03	0.03
12	China	17	del 3q25.33-q26.1	3	0.2	0.2
12	China	32	del 22q11.21	22	2.5	2.5
12	China	33	del 2q13	2	1.7	1.7
12	China	34	dup Xp22.31	X	0.5	0.5
12	China	38	del 17q25.3	17	0.8	0.8
12	China	43	del 5q35.3	5	0.6	0.6
12	China	44	del 1q43-q44	1	5.5	5.5
12	China	53	del 6q14.1-q16.1	6	11	11
12	China	60	dup 15q11.2	15	1	1
12	China	66	del 22q11.21	22	2.5	2.5
12	China	75	del 11q23.3-q25	11	13.5	13.5
12	China	76	del 17p13.3 dup 18p11.31-p11.23	17 18	0.2 0.5	0.7
12	China	77	dup 7q34-q36.3	7	19.1	19.1
12	China	96	dup Xq26.2	X	0.1	0.1
12	China	99	del 5p15.33-p15.31 dup 5p15.31-p14.1	5 5	7.8 19.1	26.9
12	China	102	dup 3p26.3-p24.2	3	25.7	25.7
12	China	103	del 9p24.3-p22.3 dup 9p22.3 dup 10p15.1-p14()	9 9 10	14.5 1.6 1	32.2
12	China	104	del 16q21-q22.1	16	1.4	1.4
12	China	107	del 17p11.2	17	3.7	3.7
12	China	108	del 3p22.2	3	0.6	0.6
12	China	109	dup 6p25.3-p22.2 del 15q26.3	6 15	24.7 1.0	25.7
