# Supplementary material for: Copy number variant analysis for syndromic congenital heart disease in the Chinese population
Source: Hum Genomics. 2022 Oct 31;16:51. doi: 10.1186/s40246-022-00426-8 (PMC9623925; doi:10.1186/s40246-022-00426-8)
Supplement: Supplementary file 7 — Additional file 7. Table S5. Prioritized genes of four tools. [file 40246_2022_426_MOESM7_ESM.xlsx]

## Sheet: Table S5
Table S5 Prioritized genes of four tools
Tools	Prioritized genes
VarElect	AKT3,GAS6,LY6E,FBLN2,SNRPA1,RACK1,SEC13,RCL1,NUP153,RPL8,INTS11,CMTM4,ANAPC1,NCAPG2,SGO1,ABCF2,TRIM41,ADSS2,LRRC61,CASP2,MDN1,ITPR1,CAMK1,CDC16,ANAPC11,NOM1,TMEM14C,RNF182,MYO10,OTULIN,SEMA5A,ATG7,SSR1,CAV3,CRBN,CRELD1,DPH3,EFHB,SOX4,GRM7,HACL1,MRPS25,MTMR14,NR1D2,PPARG,RBM24,RAB5A,RAF1,RARB,PRL,DNAH5,DAP,ANKH,TRIP13,NUB1,TXNDC5,PAXIP1,PIP,PRKAG2,PRSS1,PRSS2,RAB19,RHEB,SHH,SMARCD3,UBE3C,TFAP2A,ZN…
OVA	ACVR2B,JAK2,RAF1,CAV3,DPP6,PPARG,BRAF,TBX1,KCNH2,SHH,VHL,RARB,FOXC1,PRKAG2,DNAH5,MUM1,SCN5A,FLT4,CRELD1,CTCF,KCNJ5,NLRP3,LIG4,SKI,LZTS1,GPC3,THRB,SERPIND1,TFAP2A,COMT,GP1BB,F7,EZH2,F10,SLC6A3,SMARCA2,SCN3B,FLCN,BUB1,NRXN1,CYP1A1,P4HB,AKT3,CLCN1,KCNQ3,KCNJ1,WNT7A,ITPR1,TPMT,ARVCF,ALDH5A1,UFD1L,CNTNAP2,CYC1,GCM2,TERT,VLDLR,DOCK8,NT5E,CYP11B2,HSD11B2,DNAJB6,TG,MNX1,SLC10A2,TNFRSF13B,TXNRD2,ACAD8,SNA…
AMELIE	CRELD1,ACVR2B,DNAH5,TBX1,NOS3,ETS1,RAF1,RAI1,JAM3,FBLN7,FLT4,SHH,FOXH1,CRKL,CDC45,LZTR1,GPC3,CHAMP1,MTRR,FOXC1,SCN5A,BRAF,EFNB2,IRX4,DVL1,HNRNPU,NRXN1,PRKAG2,PUF60,FBLN2,PYCR1,SNAP29,KCNH2,RIPPLY2,TAMM41,MNX1,ACTG1,JARID2,SETD5,SMARCA2,SUMF1,DSP,MAP3K7,DMRT2,VHL,LMBR1,EZH2,RECQL4,NGLY1,FOXRED1,TG,CYP11B1,CFAP74,VPS53,INSL6,B9D1,GSDMD,SDCCAG8,AKT3,ROBO4,KCNJ5,TMEM218,SLC6A19,SLC6A6,COL4A1,SLURP1,S…
ToppGene	TOP2B,PRKCZ,DYNC1LI2,WRNIP1,CDK5,AGRN,PCID2,JAK2,PTK2,BTNL8,ICE1,GAS6,ORC3,POGLUT2,VLDLR,ZNF282,RIPK1,ACVR2B,ACTG1,RACK1,NRXN1,SCN3B,SREBF1,LSM3,MDN1,GNB1,SLC1A1,FAAP100,THRB,RTN4R,ZNF34,F10,GPIHBP1,LAMA1,TFAP2A,DGCR6L,WNT7A,TMEM139,TERT,HSF1,HNRNPU,EPHA7,P2RX6,CNTNAP2,P4HB,SLC6A1,DPP6,EFNB2,AGO2,KMT2C,MERTK,VHL,BHLHE40,CTCF,RAC3,SATB1,NDRG1,SLC16A3,ARC,RAB5A,EPHA1,ARHGEF7,E2F4,SLC6A6,PRSS1,NR2C2…
