# Supplementary material for: Copy number variant analysis for syndromic congenital heart disease in the Chinese population
Source: Hum Genomics. 2022 Oct 31;16:51. doi: 10.1186/s40246-022-00426-8 (PMC9623925; doi:10.1186/s40246-022-00426-8)
Supplement: Supplementary file 8 — Additional file 8. Table S6. Pathway enrichment analysis on prioritized genes by different tools. [file 40246_2022_426_MOESM8_ESM.xlsx]

## Sheet: Table S6
Table S6 Pathway enrichment analysis on prioritized genes by different tools
	VarElect	OVA	AMELIE	ToppGene
DAVID	1. PI3K-Akt signaling pathway 2. Bladder cancer 3. Non-small cell lung cancer 4. MAPK pathway in congenital thyroid 5. Focal adhesion: PI3K-Akt-mTOR-signaling pathway	1. Pathways in cancer 2. Growth hormone synthesis, secretion and action 3. Renal cell carcinoma 4. Chemokine signaling pathway 5. Insulin signaling pathway	1. Renal cell carcinoma 2. Focal adhesion 3. Relaxin signaling pathway 4. Thyroid hormones production and peripheral downstream signaling effects 5. Autophagy-animal	1. Cell cycle 2. Phagosome 3. FOXA2 pathway 4. Fluid shear stress and atherosclerosis 5. Angiopoietin-like protein 8 regulatory pathway
WebGestalt	1. 22q11.2 Deletion Syndrome 2. TGF-beta Signaling Pathway 3. Inhibition of exosome biogenesis and secretion by Manumycin A in CRPC cells 4. LncRNA involvement in canonical Wnt signaling and colorectal cancer 5. Small cell lung cancer	1. 22q11.2 Deletion Syndrome 2. Nicotine Activity on Dopaminergic Neurons 3. MET in type 1 papillary renal cell carcinoma 4. Biomarkers for urea cycle disorders 5. Head and Neck Squamous Cell Carcinoma	1. 22q11.2 Deletion Syndrome 2. Heart Development 3. Thyroid hormones production and their peripheral downstream signalling effects regarding congenital hypothyroidism 4. Classical pathway of steroidogenesis, including diseases 5. MET in type 1 papillary renal cell carcinoma	1. 22q11.2 Deletion Syndrome 2. Cell Cycle 3. Fragile X Syndrome 4. TGF-beta Signaling Pathway 5. Brain-Derived Neurotrophic Factor (BDNF) signaling pathway
Metascape	1. 22q11.2 copy number variation syndrome 2. Pathways in cancer 3. TGF-beta signaling pathway 4. Transport of gamma-carboxylated protein precursors from the endoplasmic reticulum to the Golgi apparatus 5. EGF/EGFR signaling pathway	1. 22q11.2 copy number variation syndrome 2. Pathways in cancer 3. Hemostasis 4. Chemokine signaling pathway 5. Neuronal System	1. 22q11.2 copy number variation syndrome 2. Pathways in cancer 3. Axon guidance 4. Thyroid hormones production and peripheral downstream signaling effects 5. Heart development	1. Axon guidance 2. 22q11.2 copy number variation syndrome 3. Death Receptor Signalling 4. Hemostasis 5. Cell Cycle, Mitotic
