# Supplementary material for: Copy number variant analysis for syndromic congenital heart disease in the Chinese population
Source: Hum Genomics. 2022 Oct 31;16:51. doi: 10.1186/s40246-022-00426-8 (PMC9623925; doi:10.1186/s40246-022-00426-8)
Supplement: Supplementary file 10 — Additional file 10. Table S7. Recurrent CNVs in previously published syndromic CHD cohorts and our study. [file 40246_2022_426_MOESM10_ESM.xlsx]

## Sheet: Table S7
Table S7 Recurrent CNVs in previously published syndromic CHD cohorts and our study
Chromosome location	Variant	Previously published syndromic CHD cohorts (n)	our study (n)
22q11.21	del	5	2
9q34.3	del	6
1p36.33-p36.32	del	6
22q11.2	del	5
1p36.33	del	3	1
8p23.1	del	4
17p13.3	del	2	1
3p26.3	del	3
7q11.23	del	3
1p36.32	del	3
5q14.3	del	2
17p11.2	del	1	1
17q25.3	del	1	1
11q23.3-q25	del	1	1
13q33.1-q34	del	1	1
16p11.2	del	2
5q35.3	del	1	1
4p16.3	del	2
1p36.32-p36.31	del	2
2q14.3-q21.1	del	2
8q11.1	del	2
10q21.3	del	2
8q24.3	dup	3
5p13.2	dup	3
8p23.1	dup	3
Xq21.1	dup	2
18p11.32	dup	2
1q43	dup	2
1q44	dup	2
3p25.1	dup	2
16p13.11	dup	2
